# Supplementary material for: A Helicopter Perspective on TB Biomarkers: Pathway and Process Based Analysis of Gene Expression Data Provides New Insight into TB Pathogenesis
Source: PLoS One. 2013 Sep 16;8(9):e73230. doi: 10.1371/journal.pone.0073230 (PMC3774688; doi:10.1371/journal.pone.0073230)
Supplement: Table S1 — All genes identified by the 8 independent global genome-wide gene expression analyses. Genes names are the official gene names according to gene cards (www.genecards.org) and alternative names are given in the second column. Manuscript numbers refer to Table 2. Classification into modules, functional groups according to Ingenuity and GSEA was performed according to Tables 3 & 4. (XLS) [file pone.0073230.s001.xls]

## Sheet: suppl table 1 
	official gene name	alternative names	study #	# times found	Chaussabel modules			Ingenuity								GSEA
					module nr	module name	#	myeloid cells	T-cells	B-cells	Interferon	Inflammation	TREM1 signaling	mitochondria	hematopoiesis	myeloid cells	T-cells	B-cells	Interferon	Inflammation		Ingenuity
1	CD40	TNFRSF5	4;8	2	9.30	undetermined		1	2	3		5	6			1		3		5		1.	myeloid
2	RAF1		5	1	5.7	inflammation	5	1	2	3	4	5			8	1						2.	T-cells
3	PLCG1	PLC	5	1	4.15	T-cell	2	1	2	3		5	6		8	1						3.	B-cells
4	MAPK1	ERK1/2	5	1	9.8	undetermined		1	2	3		5	6		8	1						4.	interferon related genes
5	RAC1	RAC, TC-25	3;5	2	-	?		1	2	3		5			8	1						5.	inflammation
6	GAB2		5	1	4.13	inflammation	5	1	2	3					8	1						6.	TREM1 signalling
7	PIK3CA	PI3K	5	1	5.2	not determined		1	2			5			8	1						7.	mitochondrial dysfunction
8	CDC42		5	1	9.8	undetermined		1	2						8	1						8.	hematopoiesis
9	PAK1		5	1	8.60	undetermined		1	2						8	1
10	TLR4		4	1	3.2	inflammation	5	1		3			6			1	2			5
11	CCL2	MCP1	8	1	9.23	undetermined		1				5	6			1	2	3	4	5
12	C1QA		4;7	2	5.12	interferon	4	1								1	2			5		GSEA
13	FCGR2B		5	1	8.61	undetermined		1		3		5	6			1				5		1.	myeloid signature
14	NCF4		2	1	3.2	inflammation	5	1								1		3		5		2.	T-cells
15	CCR7	CD197	3	1	4.1	T-cell	2	1								1		3				3.	B-cells
16	SOCS1		5	1	3.4	interferon	4	1			4	5			8	1			4			4.	interferon related genes
17	STAT1		5	1	3.4	interferon	4	1			4				8	1			4	5		5.	inflammation
18	IFIH1		5	1	3.4	interferon	4	1			4					1			4	5
19	STAT2		5	1	3.4	interferon	4	1			4					1			4
20	FCGR1A	CD64, IGFR1	2;5;7	3	-	?		1			4					1				5
21	IL8		7	1	9.5	undetermined		1				5	6			1			4	5
22	TYROBP		3	1	5.1	inflammation	5	1					6			1			4	5
23	IRF7		4	1	9.1	undetermined		1								1			4	5
24	DDX58		8	1	3.4	interferon	4	1								1			4
25	MPO	myeloperoxidase	2;6	2	5.15	neutrophils	5	1				5	6			1				5
26	SOCS3		1	1	4.2	inflammation	5	1				5			8	1				5
27	SRC		5	1	8.51	undetermined		1				5			8	1				5
28	TNFSF13B	BAFF	2	1	7.32	undetermined		1				5				1				5
29	MYD88		4	1	4.6	inflammation	5	1				5	6			1
30	NFKBIB		3	1	7.1	inflammation	5	1				5				1
31	IL1A		8	1	-	?		1				5				1
32	TLR2		4	1	7.35	undetermined		1					6			1				5
33	NCF2		2	1	7.1	inflammation	5	1								1				5
34	RNASEL		3	1	4.6	inflammation	5	1								1				5
35	SIRPA	PTPNS1	2	1	3.2	inflammation	5	1								1				5
36	C3AR1		4	1	6.6	apoptosis/ survival		1								1				5
37	TLR5		4;8	2	4.2	inflammation	5	1								1
38	TLR6		4	1	4.13	inflammation	5	1								1
39	CRK	CrkII	5	1	4.9	not determined		1								1
40	FCGR3A	FCGRIIIA	5	1	9.26	undetermined		1								1
41	TLR8		4	1	9.22	undetermined		1								1
42	AKT1	AKT	5	1	7.18	undetermined		1	2	3	4	5	6		8
43	INPP5D		7	1	8.27	undetermined		1	2	3		5			8
44	VAV1	VAV	5	1	7.9	undetermined		1	2	3
45	PLD1	PLD	5	1	7.1	inflammation	5	1									2
46	FCGR2A	CD32, IGFR2	2;5	2	3.2	inflammation	5	1		3
47	SPIB	SPI-1	7	1	4.10	B cells	3	1										3	4
48	CEBPB		4	1	3.2	inflammation	5	1				5			8
49	TLR7		3	1	7.3	not determined		1				5
50	PXN		6	1	5.1	inflammation	5	1							8
51	C5R1	C5AR1, CD88	2	1	4.13	inflammation	5	1
52	ARF6		5	1	-	?		1
53	NCF1	p47phox, NOXO2	4;5	2	6.13	cell death		1
54	PIP5K1A	PIP5K1	5	1	-	?		1
55	RAD21		4	1	7.9	undetermined		1
56	RYK		2	1	7.5	undetermined		1
57	MALT1		4	1	7.12	undetermined			2	3		5				1
58	CD28		4	1	4.1	T-cell	2		2			5				1
59	LAT		5	1	7.12	undetermined			2			5				1
60	SERPINA1		4	1	4.2	inflammation	5									1	2	3	4	5
61	IRAK3	IRAK-M, ASRT5	2;7	2	4.2	inflammation	5					5				1	2		4
62	CXCL10	IP10	5;8	2	1.2	interferon	4									1	2		4	5
63	C1QB		4;6;7	3	7.29	not determined										1	2		4	5
64	C1QC		7;8	2	9.49	undetermined										1	2		4	5
65	IFI27		4	1	-	?										1	2		4
66	C2		2;7	2	9.44	undetermined										1	2			5
67	RAB13		2	1	8.82	undetermined										1	2			5
68	TPM1		6	1	7.33	undetermined										1	2			5
69	CFB		7	1	9.24	undetermined										1	2
70	CD79A		7	1	4.10	B cells	3			3		5				1		3
71	CD19		7	1	4.10	B cells	3			3						1		3
72	BLK		7	1	4.10	B cells	3			3						1
73	IFI16		5	1	5.12	interferon	4									1		3	4	5
74	CTSG	cathepsin G	2;6	2	5.15	neutrophils	5									1		3	4	5
75	CD74		3	1	7.18	undetermined										1		3	4	5
76	IGHM		2;7	2	-	?										1		3	4	5
77	CD72		2	1	4.10	B cells	3					5				1		3		5
78	BIRC3		4	1	8.78	undetermined										1		3		5
79	CCR2		3	1	7.22	undetermined										1		3		5
80	CXCL2	MIP2A	2	1	-	?										1		3		5
81	LILRB3	ILT5, LIR3, HL9	2;4	2	6.13	cell death										1		3		5
82	F13A1		2	1	1.1	platelets										1		3		5
83	IFIT3	IFI60, RIG-G, CIG-49, GARG-49, ISG60	4;5;7;8	4	1.2	interferon	4				4					1			4	5
84	TAP1		5	1	5.12	interferon	4				4					1			4	5
85	OAS1	IFI-4, OIAS	4;8	2	1.2	interferon	4				4					1			4
86	BCL2		4	1	4.1	T-cell	2				4	5				1
87	CCL7	MCP3	8	1	2.2	cell cycle						5	6			1			4	5
88	CXCL1	GRO1, KC	2	1	4.13	inflammation	5					5				1			4	5
89	GBP1		4;5;7	3	3.4	interferon	4									1			4	5
90	GBP2		4;5	2	5.12	interferon	4									1			4	5
91	IFIT2	IFI54, GARG-39, ISG-54K	5;7;8	3	3.4	interferon	4									1			4	5
92	IFITM3		5	1	1.2	interferon	4									1			4	5
93	ISG15		4	1	1.2	interferon	4									1			4	5
94	OASL		4	1	1.2	interferon	4									1			4	5
95	IFI44		5	1	1.2	interferon	4									1			4	5
96	WARS	IFI53, tryptophanyl-tRNA synthetase	4;8	2	3.4	interferon	4									1			4	5
97	ANXA3		2	1	4.2	inflammation	5									1			4	5
98	NAMPT	PBEF, PBEF1	2;8	2	3.2	inflammation	5									1			4	5
99	PSMB10		3	1	6.17	not determined										1			4	5
100	NOV		7	1	5.14	not determined										1			4	5
101	PLD4		7	1	-	?										1			4	5
102	TAP2		5	1	7.16	not determined										1			4	5
103	OAS2		8	1	1.2	interferon	4									1			4
104	CD274	B7H1, PD-L1	5;7	2	7.16	not determined										1			4
105	IFI6		4	1	9.14	undetermined										1			4
106	LMNB1		2	1	4.2	inflammation	5					5				1				5
107	CXCR4	CD184	4	1	4.9	not determined						5				1
108	DEFA1		2	1	-	?						5				1
109	PRKACB	PKA C-beta	2;7	2	5.4	not determined						5				1
110	CXCL3	GRO3, MIP2B	2	1	-	?							6			1				5
111	GBP4		8	1	3.4	interferon	4									1				5
112	UBE2L6		8	1	3.4	interferon	4									1				5
113	TCN2		2	1	5.12	interferon	4									1				5
114	TYMP	ECGF1	2	1	5.12	interferon	4									1				5
115	CASP4		3	1	4.6	inflammation	5									1				5
116	CCR1	CD191	2	1	5.1	inflammation	5									1				5
117	FPR1		2	1	4.13	inflammation	5									1				5
118	ATG3		3	1	5.1	inflammation	5									1				5
119	GLRX		3	1	7.1	inflammation	5									1				5
120	LTF	lactotransferrin, HLF2, Lactoferrin, GIG12	2;6	2	5.15	neutrophils	5									1				5
121	S100A9		2	1	3.2	inflammation	5									1				5
122	SLC2A3	GLUT3	2	1	3.2	inflammation	5									1				5
123	ADM	AM	2	1	7.16	not determined										1				5
124	CTSB		2	1	8.7	undetermined										1				5
125	IL5RA		7	1	8.94	undetermined										1				5
126	USP47		3	1	8.15	undetermined										1				5
127	ATP6V0A1		6	1	7.15	undetermined										1				5
128	BLVRB		2	1	4.4	not determined										1				5
129	BNIP3L		4	1	2.3	erythrocytes										1				5
130	BTG1		4	1	7.3	not determined										1				5
131	CALCOCO2		3	1	6.3	not determined										1				5
132	CCRL2	CKRX	2	1	-	?										1				5
133	CDS2		7	1	7.21	undetermined										1				5
134	CEBPE		4	1	8.75	undetermined										1				5
135	LILRA2		2	1	6.13	cell death										1				5
136	PTPRE	PTPE, HPTPE	2;3	2	8.10	undetermined										1				5
137	S100A8		2	1	8.67	undetermined										1				5
138	SELP		4	1	1.1	platelets										1				5
139	SPHK1	SPHK	5	1	9.41	undetermined										1				5
140	STAB1		4	1	7.22	undetermined										1				5
141	TALDO1		2	1	8.66	undetermined										1				5
142	TIMP2		2	1	9.10	undetermined										1				5
143	TNFAIP2		8	1	7.15	undetermined										1				5
144	WSB2		3	1	5.2	not determined										1				5
145	ZMYND15		3	1	7.16	not determined										1				5
146	STAT5A		4	1	7.34	undetermined							6		8	1
147	AIM2	PYHIN4	4	1	3.4	interferon	4									1
148	GBP5		5;7	2	3.4	interferon	4									1
149	RBCK1		3	1	5.12	interferon	4									1
150	TRIM21		4	1	5.12	interferon	4									1
151	DNM2	dynamin2	5	1	7.1	inflammation	5									1
152	LTB4R		4	1	3.2	inflammation	5									1
153	MEFV		8	1	4.6	inflammation	5									1
154	PSMB3		3	1	5.1	inflammation	5									1
155	CX3CR1		8	1	5.6	mitochondrial stress/ proteasome	7									1
156	NUP62		4	1	6.2	mitochondrial respiration	7									1
157	ADRB2	B2AR, BAR	4	1	7.18	undetermined										1
158	CRTAM		4	1	9.6	undetermined										1
159	DEFA3	HNP-3, defensin, alpha 3, neutrophil-specific	2;6	2	-	?										1
160	EIF4E3		3	1	6.13	cell death										1
161	F2R		4	1	8.51	undetermined										1
162	FCGR1B	CD64	7	1	-	?										1
163	HLA-F		3	1	7.9	undetermined										1
164	IRS2		2	1	5.14	not determined										1
165	KPNB1		3	1	6.3	not determined										1
166	LILRA1		4	1	9.18	undetermined										1
167	LILRB4	ILT3	2	1	-	?										1
168	LILRB5	LIR8	4	1	-	?										1
169	NLRC5		4	1	7.30	undetermined										1
170	PDCD1LG2		7	1	8.85	undetermined										1
171	PSMA4		3	1	5.13	not determined										1
172	PSTPIP1		2	1	7.15	undetermined										1
173	TNFRSF14	HVEM	3	1	7.21	undetermined										1
174	CD45	PTPRC	5	1	5.1	inflammation	5		2	3		5
175	CLU	clusterin	4	1	-	?											2	3	4
176	MMP9		2	1	4.2	inflammation	5					5					2
177	MARCKS		5	1	6.13	cell death											2
178	TNS1		7	1	2.3	erythrocytes											2
179	CD22	SIGLEC2	2;7	2	8.76	undetermined				3		5						3
180	PAX5		7	1	-	?				3								3
181	EBF1		7	1	4.10	B cells	3			3
182	BCL6		7	1	7.29	not determined				3
183	DAPP1		7	1	5.2	not determined				3
184	GZMA		4	1	3.6	cytotoxic/ NK cell	2											3
185	SH2D1A		2	1	4.15	T-cell	2											3
186	CD38		2	1	4.11	plasma cells	3											3
187	MS4A1	CD20	2;7	2	4.10	B cells	3											3
188	VPREB3		7	1	4.10	B cells	3											3
189	AOAH		4	1	7.22	undetermined												3
190	BCL11A		7	1	7.12	undetermined												3
191	IGHD		7	1	-	?												3
192	MS4A6A		3	1	7.22	undetermined												3
193	RBMS1		3	1	7.10	undetermined												3
194	IFITM1		5	1	3.4	interferon	4				4								4
195	TRAF5	RNF84	2;4	2	4.7	cell cycle					4	5
196	DYRK2		2	1	4.15	T-cell	2												4
197	IFIT5		5	1	3.4	interferon	4												4
198	TRIM22		4	1	3.4	interferon	4												4
199	TRIM5		8	1	5.12	interferon	4												4
200	CEBPD		2	1	3.2	inflammation	5												4
201	PLA2G4A	cPLA2	5	1	5.1	inflammation	5												4
202	SLC11A1		7	1	3.2	inflammation	5												4
203	BCLAF1	BTF	4	1	8.47	undetermined													4
204	DMXL2		3	1	7.15	undetermined													4
205	FAIM		4	1	9.1	undetermined													4
206	MTHFD2		3	1	7.16	not determined													4
207	RNF213		7	1	9.36	undetermined													4
208	SON		4	1	7.19	undetermined													4
209	ZFAND6		7	1	4.9	not determined													4
210	PRKCA	cPKC	5	1	8.8	undetermined						5			8
211	MAP4K4		7	1	5.7	inflammation	5					5
212	CCL23	MIP3	7	1	7.13	not determined						5
213	CFL1	Cofilin	5	1	7.9	undetermined						5
214	LIMK1		5	1	5.13	not determined						5
215	MCL1		3	1	2.2	cell cycle						5
216	NDUFA11		6	1	6.2	mitochondrial respiration	7							7
217	NDUFA13		6	1	5.10	mitochondrial respiration	7							7
218	NDUFA8		6	1	5.10	mitochondrial respiration	7							7
219	NDUFA9		6	1	5.10	mitochondrial respiration	7							7
220	NDUFAB1		6	1	5.6	mitochondrial stress/ proteasome	7							7
221	NDUFB10		6	1	6.2	mitochondrial respiration	7							7
222	NDUFB11		6	1	5.10	mitochondrial respiration	7							7
223	NDUFB8		6	1	5.10	mitochondrial respiration	7							7
224	NDUFS6		6	1	6.2	mitochondrial respiration	7							7
225	AIFM1	AIF, PDCD8	4	1	9.20	undetermined								7
226	NDUFA2		6	1	8.53	undetermined								7
227	NDUFA4		6	1	5.13	not determined								7
228	NDUFB9		6	1	7.28	undetermined								7
229	NDUFV2		6	1	5.13	not determined								7
230	NDUFV3		6	1	9.23	undetermined								7
231	PARK7		6	1	7.4	not determined								7
232	VCAN	CSPG2	2	1	4.14	monocytes	1
233	FASLG		4	1	3.6	cytotoxic/ NK cell	2
234	KLRG1		2	1	3.6	cytotoxic/ NK cell	2
235	E2F5		2	1	4.10	B cells	3
236	FCRLA		7	1	4.10	B cells	3
237	BATF2		8	1	1.2	interferon	4
238	SEPT4		7	1	3.4	interferon	4
239	SERPING1	C1NH, C1IN, C1 esterase inhibitor	2;4;7	3	1.2	interferon	4
240	TRAFD1		8	1	5.12	interferon	4
241	AQP9	SSC1	2	1	3.2	inflammation	5
242	ATP6V0E1		3	1	5.1	inflammation	5
243	BAT5		4	1	5.1	inflammation	5
244	BPI	CAP 57	2;4	2	5.15	neutrophils	5
245	C20orf24		3	1	5.1	inflammation	5
246	C22ORF9		7	1	7.1	inflammation	5
247	CBARA1	CALC	4	1	4.6	inflammation	5
248	CFLAR		7	1	4.6	inflammation	5
249	CSF3R	GCSFR	4	1	3.2	inflammation	5
250	DEFA4	HNP-4, corticostatin	2;6	2	5.15	neutrophils	5
251	DNAJB6		4	1	5.1	inflammation	5
252	DYSF		2	1	3.2	inflammation	5
253	ETS2		2;7	2	3.2	inflammation	5
254	FKBP15		7	1	5.1	inflammation	5
255	GADD45G		2	1	5.1	inflammation	5
256	GLA		2	1	4.6	inflammation	5
257	IL8RA		4	1	4.13	inflammation	5
258	IMPA2		8	1	5.7	inflammation	5
259	MMP25		4	1	3.2	inflammation	5
260	NOLA3		1	1	5.1	inflammation	5
261	PFKFB3		2	1	3.2	inflammation	5
262	PPP1R3D		3	1	3.2	inflammation	5
263	PRCP		3	1	5.1	inflammation	5
264	PYGL		2	1	3.2	inflammation	5
265	RIN3		1	1	7.1	inflammation	5
266	SAT		2	1	4.6	inflammation	5
267	TCIRG1		4	1	4.6	inflammation	5
268	TRIB1	C8FW	2	1	3.2	inflammation	5
269	USP15	KIAA0529	3	1	4.6	inflammation	5
270	ATP1B3		3	1	5.10	mitochondrial respiration	7
271	ATP6V1F		6	1	6.2	mitochondrial respiration	7
272	COX4I1		6	1	6.2	mitochondrial respiration	7
273	EIF2AK3		4	1	6.12	mitochondrial stress	7
274	MAGEH1		4	1	6.12	mitochondrial stress	7
275	MPV17		6	1	5.10	mitochondrial respiration	7
276	UQCR10	UCRC	6	1	5.10	mitochondrial respiration	7
277	WDR33		3	1	5.6	mitochondrial stress/ proteasome	7
278	ACTR2	ARP2/3	5	1	7.9	undetermined
279	AGL	GDE	2	1	8.9	undetermined
280	AGMAT		3	1	6.19	not determined
281	ANKRD13A		3	1	8.10	undetermined
282	APOL3		4	1	9.11	undetermined
283	AREG	SDGF	2	1	-	?
284	ASAP2	PAG3, DDEF2	5	1	1.1	platelets
285	ASGR2		2	1	7.22	undetermined
286	ASNA1	ARSA1	1	1	9.13	undetermined
287	ATP5A1	ORM, ATPM	6	1	7.11	undetermined
288	ATP5B		6	1	7.26	undetermined
289	ATP5F1	PIG47	6	1	6.8	not determined
290	ATP5G1		1;6	2	7.7	undetermined
291	ATP5G2		6	1	7.4	not determined
292	ATP5H	ATPQ	6	1	5.13	not determined
293	ATP5J2		6	1	5.13	not determined
294	ATP6V0C		6	1	3.1	erythrocytes
295	ATP6V1E2		6	1	5.5	not determined
296	BLR1	CXCR5	7	1	9.25	undetermined
297	BNIP3		4	1	8.29	undetermined
298	BRSK1		3	1	-	?
299	C11orf82		7	1	7.10	undetermined
300	C14orf2		1	1	7.30	undetermined
301	C4orf34		3	1	8.70	undetermined
302	C9orf109		3	1	-	?
303	C9orf127		3	1	7.12	undetermined
304	CAPG		2	1	6.6	apoptosis/ survival
305	CAPS		3	1	8.16	undetermined
306	CASP8AP2		4	1	7.17	undetermined
307	CD163		2	1	7.29	not determined
308	CD300C		4	1	6.6	apoptosis/ survival
309	CHI3L2		3	1	9.11	undetermined
310	CLEC1A		3	1	7.2	not determined
311	CNST	consortin	7	1	-	?
312	COX15		6	1	8.107	undetermined
313	COX5B		6	1	6.4	not determined
314	COX6A2		6	1	-	?
315	COX8A		6	1	5.13	not determined
316	CREB5		7	1	7.35	undetermined
317	CSE1L		4	1	3.5	cell cycle
318	CUL4A		4	1	8.26	undetermined
319	DBI		3	1	7.8	undetermined
320	DEPDC5		3	1	8.38	undetermined
321	DHRS9		3	1	9.29	undetermined
322	DKFZp434C131	ULK3	2	1	8.28	undetermined
323	DKFZp761E198		7	1	8.2	not determined
324	DNASE1L3		4	1	9.30	undetermined
325	EFR3A	KIAA0143	3	1	7.9	undetermined
326	EPB41L3		3	1	8.35	undetermined
327	ERCC5		4	1	6.10	not determined
328	FCGBP		7	1	7.12	undetermined
329	FCRL3		3	1	9.30	undetermined
330	FER1L3	MYOF, myoferlin	3	1	-	?
331	GSTK1		3	1	6.17	not determined
332	HAMP	HEPC	4	1	-	?
333	HIST2H2AA		2	1	7.16	not determined
334	HN1		2	1	7.9	undetermined
335	HSPA9		4	1	3.5	cell cycle
336	IGHG3		2	1	-	?
337	IGSF1		2	1	-	?
338	IL15RA		8	1	9.23	undetermined
339	IL22RA1		2	1	-	?
340	KIAA1632	EPG5	3	1	7.16	not determined
341	KIAA2013		1	1	8.67	undetermined
342	KLF2		6	1	8.10	undetermined
343	LACTB		3	1	7.14	undetermined
344	LARGE		7	1	7.12	undetermined
345	LCN2	lipocalin 2, Oncogene 24p3	2;6	2	-	?
346	LOC284701		3	1	9.15	undetermined
347	LOC644086		3	1	9.20	undetermined
348	LOC90462		2	1	-	?
349	LRRC37A4	PREDICTED: Homo sapiens septin 1, transcript variant 3 (SEPT1), mRNA.	3	1	-	?
350	LY6G6D		1	1	9.21	undetermined
351	LYSMD2		3	1	8.59	undetermined
352	MAGEA12		2	1	-	?
353	MBOAT2		7	1	7.27	undetermined
354	MRPL44		3	1	7.21	undetermined
355	MST4	RP6-213H19.1	4	1	6.5	not determined
356	MTR	LOC149448	3	1	4.7	cell cycle
357	MYO10	MyosinX	5	1	7.35	undetermined
358	NAT1		3	1	9.20	undetermined
359	NDST1		2	1	8.31	undetermined
360	NPC2		3	1	7.21	undetermined
361	NPIPL2	LOC440348	3	1	-	?
362	NPM1		4	1	-	?
363	OSBP2		2	1	2.3	erythrocytes
364	P2RY5		3	1	7.3	not determined
365	PAP		5	1	-	?
366	PDCL3		4	1	4.12	not determined
367	PDE7A		3	1	8.11	undetermined
368	PERP		4	1	7.7	undetermined
369	PHF15		2	1	9.11	undetermined
370	PHF17		4	1	9.25	undetermined
371	PIGU		3	1	7.4	not determined
372	PIM1		8	1	4.4	not determined
373	POLB		3	1	8.98	undetermined
374	POLD2P1	LOC391811	3	1	4.12	not determined
375	POMP		3	1	8.2	not determined
376	RAB32		2	1	6.6	apoptosis/ survival
377	RAB33A		2	1	9.9	undetermined
378	RABEP1		4	1	7.17	undetermined
379	RALGPS1	RALGPS1A	2	1	8.16	undetermined
380	RGS2		2	1	5.14	not determined
381	RNASE3		6	1	9.48	undetermined
382	SEC14L1		2	1	7.31	undetermined
383	SEC23B		3	1	5.13	not determined
384	SEPT1	40422	3	1	7.13	not determined
385	SIAH1		4	1	7.23	undetermined
386	SIRT1		4	1	8.8	undetermined
387	SLAMF7		8	1	8.89	undetermined
388	SLC16A6		3	1	8.88	undetermined
389	SLC25A37		7	1	3.1	erythrocytes
390	SLC7A6	LAT-2	2;3	2	4.7	cell cycle
391	STX16		7	1	8.2	not determined
392	TAPBP		4	1	8.88	undetermined
393	TEX264		1	1	5.5	not determined
394	TFF2		4	1	-	?
395	THEM2		3	1	5.13	not determined
396	TIFA		7	1	8.98	undetermined
397	TK1		2	1	3.3	cell cycle
398	TMC6		3	1	7.25	undetermined
399	TMEM51		3	1	-	?
400	TNNT1		2	1	9.29	undetermined
401	TRIB2		3	1	6.9	not determined
402	TYMS		2	1	3.3	cell cycle
403	UQCR11	UQCR	6	1	9.3	undetermined
404	UQCRC1		6	1	5.13	not determined
405	VCPIP1		3	1	6.3	not determined
406	WRN		4	1	7.6	undetermined
407	ZKSCAN1		7	1	5.13	not determined
408	ZNF264		7	1	8.84	undetermined
409	ZNF274		7	1	7.3	not determined
